# Supplementary material for: Facing the Human and Animal Brucellosis Conundrums: The Forgotten Lessons
Source: Microorganisms. 2022 Apr 30;10(5):942. doi: 10.3390/microorganisms10050942 (PMC9144488; doi:10.3390/microorganisms10050942)
Supplement: Supplementary file 1 [file microorganisms-10-00942-s001.zip]

Archive with 1 entries (1 files):
- microorganisms-1593010-supplementary.pdf
